# Supplementary material for: A New Endolysin Lys59: A Broad-Spectrum Phage Endolysin Targeting Both Gram-Negative and Gram-Positive Bacteria
Source: Microorganisms. 2026 Apr 30;14(5):1027. doi: 10.3390/microorganisms14051027 (PMC13209667; doi:10.3390/microorganisms14051027)
Supplement: Supplementary file 1 [file microorganisms-14-01027-s001.zip]

Archive with 1 entries (1 files):
- microorganisms-4258481-supplementary.pdf
